# Supplementary material for: Sensorimotor, Attentional, and Neuroanatomical Predictors of Upper Limb Motor Deficits and Rehabilitation Outcome after Stroke
Source: Neural Plast. 2021 Apr 1;2021:8845685. doi: 10.1155/2021/8845685 (PMC8035034; doi:10.1155/2021/8845685)
Supplement: Supplementary Materials — In supplementary materials details of patients' demographic, clinical and experimental information (Table 1S-3S). Details of PCA (Figure 1S, Table 4S), correlation matrix (Table 5S, 6S), regression (Table 7S, 8S), and VLSM analyses (Table 8S-11S Figure 2S). [file 8845685.f1.zip]

Archive with 13 entries (13 files):
- TABLE 7S.docx
- TABLE 11S.docx
- TABLE 10S.docx
- TABLE 9S.docx
- TABLE 8S.docx
- TABLE 6S.docx
- TABLE 5S.docx
- TABLE 4S.docx
- FIGURE 2S.docx
- FIGURE 1S.docx
- TABLE 3S.docx
- TABLE 2S.docx
- TABLE 1S.docx
